# Supplementary material for: Systematic identification of yeast cell cycle transcription factors using multiple data sources
Source: BMC Bioinformatics. 2008 Dec 5;9:522. doi: 10.1186/1471-2105-9-522 (PMC2613934; doi:10.1186/1471-2105-9-522)
Supplement: Additional file 1 — Supplementary Table 1 contains the detailed information of the 17 identified cell cycle TFs, the 178 novel cell cycle-regulated gene (including 59 uncharacterized genes), the results of using different cell cycle gene expression datasets, and performance comparison between our method and four existing methods. [file 1471-2105-9-522-S1.xls]

## Sheet: 17 identifed cell cycle TFs
TF name	p-value	n(Genome)	n(All phase)	n(MG1)	n(G1)	n(S)	n(SG2)	n(G2M)		n(Bind)	n(ChIP s)	n(ChIP l)	n(mutant)
FKH2	<10-11	106	53	4	13	4	10	22		283	116	83	84
MBP1	<10-11	101	56	6	38	6	3	3		237	81	49	107
MCM1	<10-11	84	38	10	5	5	2	16		205	58	50	97
SWI4	<10-11	171	85	10	42	13	5	15		369	121	59	189
SWI6	<10-11	84	40	1	23	3	6	7		172	126	46	0
ACE2	1.2x10-4	54	18	10	6	0	2	0		121	65	40	16
STB1	1.3x10-6	17	11	0	9	1	1	0		41	18	23	0
TEC1	1.8x10-11	166	55	15	20	3	5	12		424	37	52	335
CIN5	1.8x10-4	105	28	3	8	1	2	14		232	101	89	42
RLM1	2.1x10-7	64	25	6	9	4	1	5		129	40	43	46
STE12	2.2x10-9	215	61	15	22	2	3	19		569	47	48	474
NDD1	3.5x10-11	67	31	2	9	2	3	15		129	80	49	0
CST6	3.5x10-4	109	28	7	7	3	2	9		193	21	47	125
STP1	4.7x10-5	42	16	2	6	0	1	7		98	10	9	79
SWI5	6.2x10-9	63	27	15	8	0	2	2		153	86	56	11
FKH1	6.9x10-9	123	41	2	10	5	12	12		283	133	126	24
ASH1	9.6x10-10	38	21	6	8	1	2	4		97	0	11	86
The 17 identified cell cycle TFs (12 known cell cycle TFs are colored red)
p-value for rejecting the null hypothesis (H0: TFj is not a cell cycle TF) calculated using the hypergeometric distribution
n(Genome): # of the TF's regulatory targets in the yeast genome
n(All phase): # of the TF's regulatory targets in Spellman 800 cell cycle genes
n(MG1): # of the TF's regulatory targets in Spellman MG1 phase cell cycle genes
n(G1): # of the TF's regulatory targets in Spellman G1 phase cell cycle genes
n(S): # of the TF's regulatory targets in Spellman S phase cell cycle genes
n(SG2): # of the TF's regulatory targets in Spellman SG2 phase cell cycle genes
n(G2M): # of the TF's regulatory targets in Spellman G2M phase cell cycle genes
n(Bind): # of the TF's binding targets supported by the TFBS and ChIP-chip data (p-value<0.01) or/and mutant data
n(ChIP s): # of the TF's binding targets supported by the TFBS and ChIP-chip data (p-value<0.001)
n(ChIP l): # of the TF's binding targets supported by the TFBS and ChIP-chip data (0.001<p-value<0.01)
n(mutant): # of the TF's binding targets supported by the TFBS and mutant data and ChIP-chip data (p-value>0.01)

## Sheet: 178 novel cell cycle genes
178 novel cell cycle-regulated genes are identified. 64%(=114/178) are supported by previous studies. The references are listed at the bottom of this sheet.
1 means that our prediction is supported by a previous study.
Ahdesmaki	Cho	Jensen	Johansson	LiBio	LiJMB	LiYeast	LiScience	Luan	Lu	Qiu	Rowicka	Zhao	LuGB	Pramila	MIPS	SGD	# of studies that support our prediction	ORF	Gene Name	SGD description
	1	1		1	1		1	1			1	1	1			1	10	YOL155C	HPF1	cell wall organization and biogenesis; Haze-protective mannoprotein that reduces the particle size of aggregated proteins in white wines
		1		1		1	1	1			1	1	1	1			9	YBR078W	ECM33	GPI-anchored protein of unknown function, has a possible role in apical bud growth; GPI-anchoring on the plasma membrane crucial to function; phosphorylated in mitochondria; similar to Sps2p and Pst1p
1	1			1				1			1	1		1		1	8	YDR325W	YCG1	mitotic chromosome condensation; molecular_function unknown; Non-SMC subunit of the condensin complex (Smc2p-Smc4p-Ycs4p-Brn1p-Ycg1p); required for establishment and maintenance of chromosome condensation, chromosome segregation and for chromatin binding of the condensin complex
1				1				1		1	1	1	1	1			8	YNL238W	KEX2	Subtilisin-like protease (proprotein convertase), a calcium-dependent serine protease involved in the activation of proproteins of the secretory pathway
1				1				1		1	1	1	1	1			8	YNR028W	CPR8	Peptidyl-prolyl cis-trans isomerase (cyclophilin), catalyzes the cis-trans isomerization of peptide bonds N-terminal to proline residues; similarity to Cpr4p suggests a potential role in the secretory pathway
1				1				1			1	1	1	1			7	YOR246C	YOR246C	Protein with similarity to oxidoreductases, found in lipid particles; required for replication of Brome mosaic virus in S. cerevisiae, which is a model system for studying replication of positive-strand RNA viruses in their natural hosts
		1		1	1		1				1		1			1	7	YBR162C	TOS1	molecular_function unknown; Covalently-bound cell wall protein of unknown function; identified as a cell cycle regulated SBF target gene; deletion mutants are highly resistant to treatment with beta-1,3-glucanase; has sequence similarity to YJL171C
1									1	1	1	1	1				6	YCR075C	ERS1	Protein with similarity to human cystinosin, which is a H(+)-driven transporter involved in L-cystine export from lysosomes and implicated in the disease cystinosis; contains seven transmembrane domains
		1		1			1	1			1		1				6	YML101C	CUE4	Protein of unknown function; has a CUE domain that binds ubiquitin, which may facilitate intramolecular monoubiquitination
				1		1		1		1	1	1					6	YMR070W	MOT3	Nuclear transcription factor with two Cys2-His2 zinc fingers; involved in repression of a subset of hypoxic genes by Rox1p, repression of several DAN/TIR genes during aerobic growth, and repression of ergosterol biosynthetic genes
1								1	1	1		1					5	YER078C	ICP55	Putative mitochondrial metallopeptidase
1	1				1			1			1						5	YIL169C	YIL169C	Putative protein of unknown function; serine/threonine rich and highly similar to YOL155C, a putative glucan alpha-1,4-glucosidase; transcript is induced in both high and low pH environments; YIL169C is a non-essential gene
1								1	1	1		1					5	YBL029W	YBL029W	Non-essential protein of unknown function
		1	1	1			1						1				5	YMR250W	GAD1	Glutamate decarboxylase, converts glutamate into gamma-aminobutyric acid (GABA) during glutamate catabolism; involved in response to oxidative stress
				1							1		1	1		1	5	YDR251W	PAM1	predicted: cellcycle (329, 281); cellular bud; molecular_function unknown; Essential protein of unknown function; exhibits variable expression during colony morphogenesis; overexpression permits survival without protein phosphatase 2A, inhibits growth, and induces a filamentous phenotype
1								1				1	1				4	YJL105W	SET4	Protein of unknown function, contains a SET domain
		1		1			1					1					4	YKL029C	MAE1	Mitochondrial malic enzyme, catalyzes the oxidative decarboxylation of malate to pyruvate, which is a key intermediate in sugar metabolism and a precursor for synthesis of several amino acids
					1	1			1							1	4	YLR035C	MLH2	molecular_function unknown; Protein involved in the mismatch repair of certain frameshift intermediates and involved in meiotic recombination; forms a complex with Mlh1p
						1				1	1					1	4	YNL298W	CLA4	regulation of exit from mitosis; Cdc42p activated signal transducing kinase of the PAK (p21-activated kinase) family, involved in septin ring assembly and cytokinesis; directly phosphorylates septins Cdc3p and Cdc10p; other yeast PAK family members are Ste20p and Skm1p
					1			1	1	1							4	YER064C	YER064C	molecular_function unknown; Non-essential nuclear protein; null mutation has global effects on transcription
								1			1		1	1			4	YFR053C	HXK1	Hexokinase isoenzyme 1, a cytosolic protein that catalyzes phosphorylation of glucose during glucose metabolism; expression is highest during growth on non-glucose carbon sources; glucose-induced repression involves the hexokinase Hxk2p
1				1							1			1			4	YHL048W	COS8	molecular_function unknown; Nuclear membrane protein, member of the DUP380 subfamily of conserved, often subtelomerically-encoded proteins; regulation suggests a potential role in the unfolded protein response
		1		1			1				1						4	YML053C	YML053C	Putative protein of unknown function; green fluorescent protein (GFP)-fusion protein localizes to the cytoplasm and the nucleus; YML053C is not an essential gene
					1	1						1				1	4	YJL160C	YJL160C	Putative protein of unknown function; member of the PIR (proteins with internal repeats) family of cell wall proteins; non-essential gene that is required for sporulation; mRNA is weakly cell cycle regulated, peaking in mitosis
								1	1		1					1	4	YOL113W	SKM1	regulation of cell cycle; Member of the PAK family of serine/threonine protein kinases with similarity to Ste20p and Cla4p; proposed to be a downstream effector of Cdc42p during polarized growth
					1	1					1					1	4	YOR382W	FIT2	molecular_function unknown; Mannoprotein that is incorporated into the cell wall via a glycosylphosphatidylinositol (GPI) anchor, involved in the retention of siderophore-iron in the cell wall
1								1				1				1	4	YER158C	YER158C	molecular_function unknown; Protein of unknown function, has similarity to Afr1p; potentially phosphorylated by Cdc28p
1				1							1					1	4	YNL066W	SUN4	Cell wall protein related to glucanases, possibly involved in cell wall septation; member of the SUN family
								1			1	1				1	4	YNL087W	TCB2	molecular_function unknown; Bud-specific protein with a potential role in membrane trafficking; GFP-fusion protein migrates from the cell surface to intracellular vesicles near vacuole; contains 3 calcium and lipid binding domains; mRNA is targeted to the bud
				1							1			1			3	YBR072W	HSP26	Small heat shock protein (sHSP) with chaperone activity; forms hollow, sphere-shaped oligomers that suppress unfolded proteins aggregation; oligomer activation requires a heat-induced conformational change; not expressed in unstressed cells
					1								1	1			3	YGR161C	RTS3	molecular_function unknown; Putative component of the protein phosphatase type 2A complex
1				1						1							3	YIL118W	RHO3	Non-essential small GTPase of the Rho/Rac subfamily of Ras-like proteins involved in the establishment of cell polarity; GTPase activity positively regulated by the GTPase activating protein (GAP) Rgd1p
								1			1	1					3	YMR261C	TPS3	Regulatory subunit of trehalose-6-phosphate synthase/phosphatase complex, which synthesizes the storage carbohydrate trehalose; expression is induced by stress conditions and repressed by the Ras-cAMP pathway
								1	1							1	3	YOR346W	REV1	DNA-dependent DNA replication; Deoxycytidyl transferase, forms a complex with the subunits of DNA polymerase zeta, Rev3p and Rev7p; involved in repair of abasic sites in damaged DNA
								1			1	1					3	YDR034C	LYS14	Transcriptional activator involved in regulation of genes of the lysine biosynthesis pathway; requires 2-aminoadipate semialdehyde as co-inducer
	1								1				1				3	YFR017C	YFR017C	molecular_function unknown; Putative protein of unknown function; green fluorescent protein (GFP)-fusion protein localizes to the cytoplasm and is induced in response to the DNA-damaging agent MMS; YFR017C is not an essential gene
	1											1	1				3	YOR274W	MOD5	Delta 2-isopentenyl pyrophosphate:tRNA isopentenyl transferase, required for biosynthesis of the modified base isopentenyladenosine in mitochondrial and cytoplasmic tRNAs; gene is nuclear and encodes two isozymic forms
					1										1	1	3	YLR332W	MID2	O-glycosylated plasma membrane protein that acts as a sensor for cell wall integrity signaling and activates the pathway; interacts with Rom2p, a guanine nucleotide exchange factor for Rho1p, and with cell integrity pathway protein Zeo1p
								1				1				1	3	YLR368W	MDM30	molecular_function unknown; F-box protein; physically associates with mitochondria and is required for normal mitochondrial fusion in rich medium, during sporulation, and in mating cells; promotes ubiquitin-mediated degradation of Gal4p in some strains
1				1													2	YFL014W	HSP12	molecular_function unknown; Plasma membrane localized protein that protects membranes from desiccation; induced by heat shock, oxidative stress, osmostress, stationary phase entry, glucose depletion, oleate and alcohol; regulated by the HOG and Ras-Pka pathways
				1						1							2	YOR028C	CIN5	Basic leucine zipper transcriptional factor of the yAP-1 family that mediates pleiotropic drug resistance and salt tolerance; localizes constitutively to the nucleus
										1		1					2	YBR077C	SLM4	Component of the EGO complex, which is involved in the regulation of microautophagy, and of the GSE complex, which is required for proper sorting of amino acid permease Gap1p; gene exhibits synthetic genetic interaction with MSS4
1						1											2	YDR452W	PHM5	Vacuolar endopolyphosphatase with a role in phosphate metabolism; functions as a homodimer
1																1	2	YER177W	BMH1	predicted: cellcycle (341); 14-3-3 protein, major isoform; controls proteome at post-transcriptional level, binds proteins and DNA, involved in regulation of many processes including exocytosis, vesicle transport, Ras/MAPK signaling, and rapamycin-sensitive signaling
										1		1					2	YHR150W	PEX28	molecular_function unknown; Peroxisomal integral membrane peroxin, involved in the regulation of peroxisomal size, number and distribution; genetic interactions suggest that Pex28p and Pex29p act at steps upstream of those mediated by Pex30p, Pex31p, and Pex32p
								1	1								2	YJL186W	MNN5	Alpha-1,2-mannosyltransferase, responsible for addition of the second alpha-1,2-linked mannose of the branches on the mannan backbone of oligosaccharides, localizes to an early Golgi compartment
									1	1							2	YMR037C	MSN2	Transcriptional activator related to Msn4p; activated in stress conditions, which results in translocation from the cytoplasm to the nucleus; binds DNA at stress response elements of responsive genes, inducing gene expression
1																1	2	YDL126C	CDC48	mitotic cell cycle; ATPase in ER, nuclear membrane and cytosol with homology to mammalian p97; in a complex with Npl4p and Ufd1p participates in retrotranslocation of ubiquitinated proteins from the ER into the cytosol for degradation by the proteasome
1																1	2	YGL178W	MPT5	re-entry into mitotic cell cycle after pheromone arrest; Member of the Puf family of RNA-binding proteins; binds to mRNAs encoding chromatin modifiers and spindle pole body components; involved in longevity, maintenance of cell wall integrity, and sensitivity to and recovery from pheromone arrest
	1									1							2	YBR104W	YMC2	Mitochondrial protein, putative inner membrane transporter with a role in oleate metabolism and glutamate biosynthesis; member of the mitochondrial carrier (MCF) family; has similarity with Ymc1p
				1				1									2	YDR158W	HOM2	Aspartic beta semi-aldehyde dehydrogenase, catalyzes the second step in the common pathway for methionine and threonine biosynthesis; expression regulated by Gcn4p and the general control of amino acid synthesis
					1					1							2	YDR169C	STB3	molecular_function unknown; Protein that binds Sin3p in a two-hybrid assay
										1			1				2	YDR540C	IRC4	Putative protein of unknown function; null mutant displays increased levels of spontaneous Rad52p foci; green fluorescent protein (GFP)-fusion protein localizes to the cytoplasm and nucleus
			1							1							2	YHR087W	RTC3	Protein of unknown function involved in RNA metabolism; has structural similarity to SBDS, the human protein mutated in Shwachman-Diamond Syndrome (the yeast SBDS ortholog = SDO1); null mutation suppresses cdc13-1 temperature sensitivity
			1										1				2	YJL170C	ASG7	molecular_function unknown; Protein that regulates signaling from a G protein beta subunit Ste4p and its relocalization within the cell; specific to a-cells and induced by alpha-factor
					1								1				2	YLR120C	YPS1	Aspartic protease, attached to the plasma membrane via a glycosylphosphatidylinositol (GPI) anchor
											1	1					2	YMR105C	PGM2	Phosphoglucomutase, catalyzes the conversion from glucose-1-phosphate to glucose-6-phosphate, which is a key step in hexose metabolism; functions as the acceptor for a Glc-phosphotransferase
											1	1					2	YNL336W	COS1	Protein of unknown function, member of the DUP380 subfamily of conserved, often subtelomerically-encoded proteins
										1	1						2	YNL338W	YNL338W	molecular_function unknown; Dubious open reading frame unlikely to encode a protein, based on available experimental and comparative sequence data; completely overlaps TEL14L-XC, which is Telomeric X element Core sequence on the left arm of Chromosome XIV
1								1									2	YNR017W	MAS6	Essential protein of the mitochondrial inner membrane, component of the mitochondrial import system
					1	1											2	YOL060C	MAM3	molecular_function unknown; Protein required for normal mitochondrial morphology, has similarity to hemolysins
	1										1						2	YOR316C	COT1	Vacuolar transporter that mediates zinc transport into the vacuole; overexpression confers resistance to cobalt and rhodium
									1	1							2	YPR196W	YPR196W	molecular_function unknown; Putative maltose activator
1																1	2	YMR017W	SPO20	Meiosis-specific subunit of the t-SNARE complex, required for prospore membrane formation during sporulation; similar to but not functionally redundant with Sec9p; SNAP-25 homolog
											1					1	2	YDR263C	DIN7	Mitochondrial nuclease functioning in DNA repair and replication, modulates the stability of the mitochondrial genome, induced by exposure to mutagens, also induced during meiosis at a time nearly coincident with commitment to recombination
										1						1	2	YHL024W	RIM4	Putative RNA-binding protein required for the expression of early and middle sporulation genes
						1										1	2	YDR216W	ADR1	predicted: cellcycle (347); Carbon source-responsive zinc-finger transcription factor, required for transcription of the glucose-repressed gene ADH2, of peroxisomal protein genes, and of genes required for ethanol, glycerol, and fatty acid utilization
						1										1	2	YDR446W	ECM11	molecular_function unknown; Non-essential protein apparently involved in meiosis, GFP fusion protein is present in discrete clusters in the nucleus throughout mitosis; may be involved in maintaining chromatin structure
1																1	2	YGR192C	TDH3	Glyceraldehyde-3-phosphate dehydrogenase, isozyme 3, involved in glycolysis and gluconeogenesis; tetramer that catalyzes the reaction of glyceraldehyde-3-phosphate to 1,3 bis-phosphoglycerate; detected in the cytoplasm and cell-wall
													1			1	2	YOL156W	HXT11	Other phenotypes: Shortens the G1 phase of the cell cycle when present in high-copy; Putative hexose transporter that is nearly identical to Hxt9p, has similarity to major facilitator superfamily (MFS) transporters and is involved in pleiotropic drug resistance
						1										1	2	YOR178C	GAC1	may be a substrate of Cdc28p; Regulatory subunit for Glc7p type-1 protein phosphatase (PP1), tethers Glc7p to Gsy2p glycogen synthase, binds Hsf1p heat shock transcription factor, required for induction of some HSF-regulated genes under heat shock
1																1	2	YOR299W	BUD7	cellular bud site selection; molecular_function unknown; Member of the ChAPs family of proteins (Chs5p-Arf1p-binding proteins: Bch1p, Bch2p, Bud7p, Chs6p), that forms the exomer complex with Chs5p to mediate export of specific cargo proteins, including Chs3p, from the Golgi to the plasma membrane
1																	1	YFR023W	PES4	molecular_function unknown; Poly(A) binding protein, suppressor of DNA polymerase epsilon mutation, similar to Mip6p
										1							1	YIR021W	MRS1	Protein required for the splicing of two mitochondrial group I introns (BI3 in COB and AI5beta in COX1); forms a splicing complex, containing four subunits of Mrs1p and two subunits of the BI3-encoded maturase, that binds to the BI3 RNA
1																	1	YKR011C	TOS5	Putative protein of unknown function; green fluorescent protein (GFP)-fusion protein localizes to the nucleus
						1											1	YDR042C	YDR042C	Putative protein of unknown function; expression is increased in ssu72-ts69 mutant
												1					1	YJR145C	RPS4A	Protein component of the small (40S) ribosomal subunit; mutation affects 20S pre-rRNA processing; identical to Rps4Bp and has similarity to rat S4 ribosomal protein
																1	1	YBR109C	CMD1	cell budding; Calmodulin; Ca++ binding protein that regulates Ca++ independent processes (mitosis, bud growth, actin organization, endocytosis, etc.) and Ca++ dependent processes (stress-activated pathways), targets include Nuf1p, Myo2p and calcineurin
																1	1	YBR135W	CKS1	regulation of cell cycle; Cyclin-dependent protein kinase regulatory subunit and adaptor; modulates proteolysis of M-phase targets through interactions with the proteasome; role in transcriptional regulation, recruiting proteasomal subunits to target gene promoters
																1	1	YGL158W	RCK1	regulation of meiosis; Protein kinase involved in the response to oxidative stress; identified as suppressor of S. pombe cell cycle checkpoint mutations
																1	1	YGR180C	RNR4	S phase of mitotic cell cycle; Ribonucleotide-diphosphate reductase (RNR), small subunit; the RNR complex catalyzes the rate-limiting step in dNTP synthesis and is regulated by DNA replication and DNA damage checkpoint pathways via localization of the small subunits
																1	1	YPL018W	CTF19	Outer kinetochore protein, required for accurate mitotic chromosome segregation; component of the kinetochore sub-complex COMA (Ctf19p, Okp1p, Mcm21p, Ame1p) that functions as a platform for kinetochore assembly
1																	1	YBR191W	RPL21A	Protein component of the large (60S) ribosomal subunit, nearly identical to Rpl21Bp and has similarity to rat L21 ribosomal protein
												1					1	YDR098C	GRX3	Hydroperoxide and superoxide-radical responsive glutathione-dependent oxidoreductase; monothiol glutaredoxin subfamily member along with Grx4p and Grx5p; protects cells from oxidative damage
1																	1	YDR155C	CPH1	Cytoplasmic peptidyl-prolyl cis-trans isomerase (cyclophilin), catalyzes the cis-trans isomerization of peptide bonds N-terminal to proline residues; binds the drug cyclosporin A
					1												1	YDR524C	AGE1	ADP-ribosylation factor (ARF) GTPase activating protein (GAP) effector, involved in the secretory and endocytic pathways; contains C2C2H2 cysteine/histidine motif
											1						1	YER153C	PET122	Mitochondrial translational activator specific for the COX3 mRNA, acts together with Pet54p and Pet494p; located in the mitochondrial inner membrane
			1														1	YGL062W	PYC1	Pyruvate carboxylase isoform, cytoplasmic enzyme that converts pyruvate to oxaloacetate; highly similar to isoform Pyc2p but differentially regulated; mutations in the human homolog are associated with lactic acidosis
			1														1	YJL153C	INO1	Inositol 1-phosphate synthase, involved in synthesis of inositol phosphates and inositol-containing phospholipids; transcription is coregulated with other phospholipid biosynthetic genes by Ino2p and Ino4p, which bind the UASINO DNA element
												1					1	YJR147W	HMS2	molecular_function unknown; Protein with similarity to heat shock transcription factors; overexpression suppresses the pseudohyphal filamentation defect of a diploid mep1 mep2 homozygous null mutant
					1												1	YKR102W	FLO10	Lectin-like protein with similarity to Flo1p, thought to be involved in flocculation
											1						1	YLR354C	TAL1	Transaldolase, enzyme in the non-oxidative pentose phosphate pathway; converts sedoheptulose 7-phosphate and glyceraldehyde 3-phosphate to erythrose 4-phosphate and fructose 6-phosphate
				1													1	YML008C	ERG6	Delta(24)-sterol C-methyltransferase, converts zymosterol to fecosterol in the ergosterol biosynthetic pathway by methylating position C-24; localized to both lipid particles and mitochondrial outer membrane
										1							1	YMR204C	INP1	molecular_function unknown; Peripheral membrane protein of peroxisomes involved in peroxisomal inheritance
												1					1	YMR265C	YMR265C	Putative protein of unknown function
1																	1	YNL280C	ERG24	C-14 sterol reductase, acts in ergosterol biosynthesis; mutants accumulate the abnormal sterol ignosterol (ergosta-8,14 dienol), and are viable under anaerobic growth conditions but inviable on rich medium under aerobic conditions
										1							1	YPL017C	IRC15	Putative S-adenosylmethionine-dependent methyltransferase of the seven beta-strand family, required for accurate meiotic chromosome segregation; null mutant displays increased levels of spontaneous Rad52 foci
1																	1	YPR127W	YPR127W	Putative protein of unknown function; expression is activated by transcription factor YRM1/YOR172W; green fluorescent protein (GFP)-fusion protein localizes to both the cytoplasm and the nucleus
																1	1	YGR249W	MGA1	predicted: cellcycle (269, 233); Protein similar to heat shock transcription factor; multicopy suppressor of pseudohyphal growth defects of ammonium permease mutants
																1	1	YDR510W	SMT3	Ubiquitin-like protein of the SUMO family, conjugated to lysine residues of target proteins; regulates chromatid cohesion, chromosome segregation, APC-mediated proteolysis, DNA replication and septin ring dynamics
																1	1	YJR094C	IME1	Master regulator of meiosis that is active only during meiotic events, activates transcription of early meiotic genes through interaction with Ume6p, degraded by the 26S proteasome following phosphorylation by Ime2p
																1	1	YPL024W	NCE4	Involved in response to DNA damage; null mutants have increased rates of recombination and delayed S phase; interacts physically and genetically with Sgs1p (RecQ family member) and Top3p (topoisomerase III)
																1	1	YKL110C	KTI12	Protein that plays a role, with Elongator complex, in modification of wobble nucleosides in tRNA; involved in sensitivity to G1 arrest induced by zymocin; interacts with chromatin throughout the genome; also interacts with Cdc19p
																1	1	YLR113W	HOG1	Mitogen-activated protein kinase involved in osmoregulation via three independent osmosensors; mediates the recruitment and activation of RNA Pol II at Hot1p-dependent promoters; localization regulated by Ptp2p and Ptp3p. Loss of Hog1p activity results in reduced growth on high osmolarity media, abnormal cell and budding morphology.
																1	1	YOR344C	TYE7	G1/S-specific transcription in mitotic cell cycle; Serine-rich protein that contains a basic-helix-loop-helix (bHLH) DNA binding motif; binds E-boxes of glycolytic genes and contributes to their activation; may function as a transcriptional activator in Ty1-mediated gene expression
																1	1	YDL017W	CDC7	DNA replication initiation; DDK (Dbf4-dependent kinase) catalytic subunit required for firing origins and replication fork progression in mitosis through phosphorylation of Mcm2-7p complexes and Cdc45p; kinase activity correlates with cyclical DBF4 expression
																1	1	YDR043C	NRG1	predicted: cellcycle (389); Transcriptional repressor that recruits the Cyc8p-Tup1p complex to promoters; mediates glucose repression and negatively regulates a variety of processes including filamentous growth and alkaline pH response
																1	1	YGR233C	PHO81	predicted: cellcycle (299); Cyclin-dependent kinase (CDK) inhibitor, regulates Pho80p-Pho85p and Pcl7p-Pho85p cyclin-CDK complexes in response to phosphate levels; inhibitory activity for Pho80p-Pho85p requires myo-D-inositol heptakisphosphate (IP7) generated by Vip1p
																1	1	YLR110C	CCW12	molecular_function unknown; Cell wall mannoprotein, mutants are defective in mating and agglutination, expression is downregulated by alpha-factor
																1	1	YMR135C	GID8	traversing start control point of mitotic cell cycle; Protein of unknown function, involved in proteasome-dependent catabolite inactivation of fructose-1,6-bisphosphatase; contains LisH and CTLH domains, like Vid30p; dosage-dependent regulator of START
																1	1	YNL079C	TPM1	budding cell apical bud growth; Major isoform of tropomyosin; binds to and stabilizes actin cables and filaments, which direct polarized cell growth and the distribution of several organelles; acetylated by the NatB complex and acetylated form binds actin most efficiently
																	0	YIL036W	CST6	Basic leucine zipper (bZIP) transcription factor of the ATF/CREB family, activates transcription of genes involved in utilization of non-optimal carbon sources; involved in telomere maintenance
																	0	YJR091C	JSN1	Member of the Puf family of RNA-binding proteins, interacts with mRNAs encoding membrane-associated proteins; overexpression suppresses a tub2-150 mutation and causes increased sensitivity to benomyl in wild-type cells
																	0	YPL140C	MKK2	Mitogen-activated kinase kinase involved in protein kinase C signaling pathway that controls cell integrity; upon activation by Bck1p phosphorylates downstream target, Slt2p; functionally redundant with Mkk1p
																	0	YDR500C	RPL37B	Protein component of the large (60S) ribosomal subunit, has similarity to Rpl37Ap and to rat L37 ribosomal protein
																	0	YDR508C	GNP1	High-affinity glutamine permease, also transports Leu, Ser, Thr, Cys, Met and Asn; expression is fully dependent on Grr1p and modulated by the Ssy1p-Ptr3p-Ssy5p (SPS) sensor of extracellular amino acids
																	0	YBR162W-A	YSY6	molecular_function unknown; Protein whose expression suppresses a secretory pathway mutation in E. coli; has similarity to the mammalian RAMP4 protein involved in secretion
																	0	YOR138C	RUP1	Protein involved in regulation of Rsp5p, which is an essential HECT ubiquitin ligase; required for binding of Rsp5p to Ubp2p; contains an UBA domain
																	0	YAL062W	GDH3	NADP(+)-dependent glutamate dehydrogenase, synthesizes glutamate from ammonia and alpha-ketoglutarate; rate of alpha-ketoglutarate utilization differs from Gdh1p; expression regulated by nitrogen and carbon sources
																	0	YER079W	YER079W	Putative protein of unknown function
																	0	YER094C	PUP3	Beta 3 subunit of the 20S proteasome involved in ubiquitin-dependent catabolism; human homolog is subunit C10
																	0	YGR218W	CRM1	Major karyopherin, involved in export of proteins, RNAs, and ribosomal subunits from the nucleus
																	0	YLR105C	SEN2	Subunit of the tRNA splicing endonuclease, which is composed of Sen2p, Sen15p, Sen34p, and Sen54p; Sen2p contains the active site for tRNA 5' splice site cleavage and has similarity to Sen34p and to Archaeal tRNA splicing endonuclease
																	0	YLR439W	MRPL4	Mitochondrial ribosomal protein of the large subunit
																	0	YDR115W	YDR115W	Putative mitochondrial ribosomal protein of the large subunit, has similarity to E. coli L34 ribosomal protein; required for respiratory growth, as are most mitochondrial ribosomal proteins
																	0	YDR171W	HSP42	Small heat shock protein (sHSP) with chaperone activity; forms barrel-shaped oligomers that suppress unfolded protein aggregation; involved in cytoskeleton reorganization after heat shock
																	0	YGR043C	NQM1	Protein of unknown function; transcription is repressed by Mot1p and induced by alpha-factor and during diauxic shift; null mutant non-quiescent cells exhibit reduced reproductive capacity
																	0	YGR052W	FMP48	Putative protein of unknown function; the authentic, non-tagged protein is detected in highly purified mitochondria in high-throughput studies; induced by treatment with 8-methoxypsoralen and UVA irradiation
																	0	YGR060W	ERG25	C-4 methyl sterol oxidase, catalyzes the first of three steps required to remove two C-4 methyl groups from an intermediate in ergosterol biosynthesis; mutants accumulate the sterol intermediate 4,4-dimethylzymosterol
																	0	YKR093W	PTR2	Integral membrane peptide transporter, mediates transport of di- and tri-peptides; conserved protein that contains 12 transmembrane domains; PTR2 expression is regulated by the N-end rule pathway via repression by Cup9p
																	0	YLR044C	PDC1	Major of three pyruvate decarboxylase isozymes, key enzyme in alcoholic fermentation, decarboxylates pyruvate to acetaldehyde; subject to glucose-, ethanol-, and autoregulation; involved in amino acid catabolism
																	0	YLR055C	SPT8	Subunit of the SAGA transcriptional regulatory complex but not present in SAGA-like complex SLIK/SALSA, required for SAGA-mediated inhibition at some promoters
																	0	YLR237W	THI7	Plasma membrane transporter responsible for the uptake of thiamine, member of the major facilitator superfamily of transporters; mutation of human ortholog causes thiamine-responsive megaloblastic anemia
																	0	YML007W	YAP1	Basic leucine zipper (bZIP) transcription factor required for oxidative stress tolerance; activated by H2O2 through the multistep formation of disulfide bonds and transit from the cytoplasm to the nucleus; mediates resistance to cadmium
																	0	YMR014W	BUD22	molecular_function unknown; Protein involved in bud-site selection; diploid mutants display a random budding pattern instead of the wild-type bipolar pattern
																	0	YMR165C	SMP2	Mg2+-dependent phosphatidate (PA) phosphatase, catalyzes the dephosphorylation of PA to yield diacylglycerol and Pi, responsible for de novo lipid synthesis; homologous to mammalian lipin 1
																	0	YMR306W	FKS3	Protein involved in spore wall assembly, has similarity to 1,3-beta-D-glucan synthase catalytic subunits Fks1p and Gsc2p; the authentic, non-tagged protein is detected in highly purified mitochondria in high-throughput studies
																	0	YOL159C	YOL159C	Soluble protein of unknown function; deletion mutants are viable and have elevated levels of Ty1 retrotransposition and Ty1 cDNA
																	0	YOR095C	RKI1	Ribose-5-phosphate ketol-isomerase, catalyzes the interconversion of ribose 5-phosphate and ribulose 5-phosphate in the pentose phosphate pathway; participates in pyridoxine biosynthesis
																	0	YPL198W	RPL7B	Protein component of the large (60S) ribosomal subunit, nearly identical to Rpl7Ap and has similarity to E. coli L30 and rat L7 ribosomal proteins; contains a conserved C-terminal Nucleic acid Binding Domain (NDB2)
																	0	YCR024C	SLM5	Mitochondrial asparaginyl-tRNA synthetase
																	0	YCR107W	AAD3	Putative aryl-alcohol dehydrogenase with similarity to P. chrysosporium aryl-alcohol dehydrogenase; mutational analysis has not yet revealed a physiological role
																	0	YDR046C	BAP3	Amino acid permease involved in the uptake of cysteine, leucine, isoleucine and valine
																	0	YDR154C	YDR154C	molecular_function unknown; Dubious open reading frame unlikely to encode a functional protein, based on available experimental and comparative sequence data
																	0	YDR442W	YDR442W	molecular_function unknown; Dubious open reading frame unlikely to encode a functional protein, based on available experimental and comparative sequence data
																	0	YEL001C	IRC22	Putative protein of unknown function; green fluorescent protein (GFP)-fusion localizes to the ER; YEL001C is non-essential; null mutant displays increased levels of spontaneous Rad52p foci
																	0	YEL007W	YEL007W	molecular_function unknown; Putative protein with sequence similarity to S. pombe gti1+ (gluconate transport inducer 1)
																	0	YEL046C	GLY1	Threonine aldolase, catalyzes the cleavage of L-allo-threonine and L-threonine to glycine; involved in glycine biosynthesis
																	0	YEL069C	HXT13	Hexose transporter, induced in the presence of non-fermentable carbon sources, induced by low levels of glucose, repressed by high levels of glucose
																	0	YER103W	SSA4	Heat shock protein that is highly induced upon stress; plays a role in SRP-dependent cotranslational protein-membrane targeting and translocation; member of the HSP70 family; cytoplasmic protein that concentrates in nuclei upon starvation
																	0	YER112W	LSM4	Lsm (Like Sm) protein; part of heteroheptameric complexes (Lsm2p-7p and either Lsm1p or 8p): cytoplasmic Lsm1p complex involved in mRNA decay; nuclear Lsm8p complex part of U6 snRNP and possibly involved in processing tRNA, snoRNA, and rRNA
																	0	YER136W	GDI1	GDP dissociation inhibitor, regulates vesicle traffic in secretory pathways by regulating the dissociation of GDP from the Sec4/Ypt/rab family of GTP binding proteins
																	0	YER138C	YER138C	Retrotransposon TYA Gag and TYB Pol genes; transcribed/translated as one unit; polyprotein is processed to make a nucleocapsid-like protein (Gag), reverse transcriptase (RT), protease (PR), and integrase (IN); similar to retroviral genes
																	0	YGR037C	ACB1	Acyl-CoA-binding protein, transports newly synthesized acyl-CoA esters from fatty acid synthetase (Fas1p-Fas2p) to acyl-CoA-consuming processes
																	0	YGR045C	YGR045C	molecular_function unknown; Dubious open reading frame unlikely to encode a protein, based on available experimental and comparative sequence data
																	0	YGR050C	YGR050C	molecular_function unknown; Dubious open reading frame unlikely to encode a protein, based on available experimental and comparative sequence data
																	0	YGR110W	YGR110W	Putative protein of unknown function; transcription is increased in response to genotoxic stress; plays a role in restricting Ty1 transposition
																	0	YGR248W	SOL4	6-phosphogluconolactonase with similarity to Sol3p
																	0	YHL029C	OCA5	molecular_function unknown; Cytoplasmic protein required for replication of Brome mosaic virus in S. cerevisiae, which is a model system for studying replication of positive-strand RNA viruses in their natural hosts
																	0	YHR007C	ERG11	Lanosterol 14-alpha-demethylase, catalyzes the C-14 demethylation of lanosterol to form 4,4''-dimethyl cholesta-8,14,24-triene-3-beta-ol in the ergosterol biosynthesis pathway; member of the cytochrome P450 family
																	0	YJL045W	YJL045W	Minor succinate dehydrogenase isozyme; homologous to Sdh1p, the major isozyme reponsible for the oxidation of succinate and transfer of electrons to ubiquinone; induced during the diauxic shift in a Cat8p-dependent manner
																	0	YJL148W	RPA34	RNA polymerase I subunit A34.5
																	0	YKL072W	STB6	molecular_function unknown; Protein that binds Sin3p in a two-hybrid assay
																	0	YKL109W	HAP4	Subunit of the heme-activated, glucose-repressed Hap2p/3p/4p/5p CCAAT-binding complex, a transcriptional activator and global regulator of respiratory gene expression; provides the principal activation function of the complex
																	0	YKR055W	RHO4	Non-essential small GTPase of the Rho/Rac subfamily of Ras-like proteins, likely to be involved in the establishment of cell polarity
																	0	YLR023C	IZH3	Membrane protein involved in zinc metabolism, member of the four-protein IZH family, expression induced by zinc deficiency; deletion reduces sensitivity to elevated zinc and shortens lag phase, overexpression reduces Zap1p activity
																	0	YLR346C	YLR346C	Putative protein of unknown function found in mitochondria; expression is regulated by transcription factors involved in pleiotropic drug resistance, Pdr1p and Yrr1p; YLR346C is not an essential gene
																	0	YLR367W	RPS22B	Protein component of the small (40S) ribosomal subunit; nearly identical to Rps22Ap and has similarity to E. coli S8 and rat S15a ribosomal proteins
																	0	YMR049C	ERB1	molecular_function unknown; Protein required for maturation of the 25S and 5.8S ribosomal RNAs; constituent of 66S pre-ribosomal particles; homologous to mammalian Bop1
																	0	YMR173W	DDR48	DNA damage-responsive protein, expression is increased in response to heat-shock stress or treatments that produce DNA lesions; contains multiple repeats of the amino acid sequence NNNDSYGS
																	0	YMR279C	YMR279C	Putative protein of unknown function; identified as a heat-induced gene in a high-throughout screen; YMR279C is not an essential gene
																	0	YNL178W	RPS3	Protein component of the small (40S) ribosomal subunit, has apurinic/apyrimidinic (AP) endonuclease activity; essential for viability; has similarity to E. coli S3 and rat S3 ribosomal proteins
																	0	YNR018W	AIM38	Putative protein of unknown function; non-tagged protein is detected in purified mitochondria; null mutant displays decreased frequency of mitochondrial genome loss (petite formation) and severe growth defect in minimal glycerol media
																	0	YNR060W	FRE4	Ferric reductase, reduces a specific subset of siderophore-bound iron prior to uptake by transporters; expression induced by low iron levels
																	0	YOL018C	TLG2	Syntaxin-like t-SNARE that forms a complex with Tlg1p and Vti1p and mediates fusion of endosome-derived vesicles with the late Golgi; binds Vps45p, which prevents Tlg2p degradation and also facilitates t-SNARE complex formation
																	0	YOL165C	AAD15	Putative aryl-alcohol dehydrogenase with similarity to P. chrysosporium aryl-alcohol dehydrogenase; mutational analysis has not yet revealed a physiological role
																	0	YOR236W	DFR1	Dihydrofolate reductase, part of the dTTP biosynthetic pathway, involved in folate metabolism, possibly required for mitochondrial function
																	0	YPR121W	THI22	Protein with similarity to hydroxymethylpyrimidine phosphate kinases; member of a gene family with THI20 and THI21; not required for thiamine biosynthesis
Ahdesmaki	Ahdesmäki M, Lähdesmäki H, Pearson R, Huttunen H, Yli-Harja O. Robust detection of periodic time series measured from biological systems. BMC Bioinformatics. 2005 May 13;6:117.
Cho	Cho RJ, Campbell MJ, Winzeler EA, Steinmetz L, Conway A, Wodicka L, Wolfsberg TG, Gabrielian AE, Landsman D, Lockhart DJ, Davis RW. A genome-wide transcriptional analysis of the mitotic cell cycle. Mol Cell. 1998 Jul;2(1):65-73.
Jensen	Jensen LJ, Jensen TS, de Lichtenberg U, Brunak S, Bork P. Co-evolution of transcriptional and post-translational cell-cycle regulation. Nature. 2006 Oct 5;443(7111):594-7. Epub 2006 Sep 27.
Johansson	Johansson D, Lindgren P, Berglund A. A multivariate approach applied to microarray data for identification of genes with cell cycle-coupled transcription. Bioinformatics. 2003 Mar 1;19(4):467-73.
LiBio	de Lichtenberg U, Jensen LJ, Fausbøll A, Jensen TS, Bork P, Brunak S. Comparison of computational methods for the identification of cell cycle-regulated genes. Bioinformatics. 2005 Apr 1;21(7):1164-71. Epub 2004 Oct 28.
LiJMB	de Lichtenberg U, Jensen TS, Jensen LJ, Brunak S. Protein feature based identification of cell cycle regulated proteins in yeast. J Mol Biol. 2003 Jun 13;329(4):663-74.
LiYeast	de Lichtenberg U, Wernersson R, Jensen TS, Nielsen HB, Fausbøll A, Schmidt P, Hansen FB, Knudsen S, Brunak S. New weakly expressed cell cycle-regulated genes in yeast. Yeast. 2005 Nov;22(15):1191-201.
LiScience	de Lichtenberg U, Jensen LJ, Brunak S, Bork P. Dynamic complex formation during the yeast cell cycle. Science. 2005 Feb 4;307(5710):724-7.
Luan	Luan Y, Li H. Model-based methods for identifying periodically expressed genes based on time course microarray gene expression data. Bioinformatics. 2004 Feb 12;20(3):332-9.
Lu	Lu X, Zhang W, Qin ZS, Kwast KE, Liu JS. Statistical resynchronization and Bayesian detection of periodically expressed genes. Nucleic Acids Res. 2004 Jan 22;32(2):447-55.
Qiu	Qiu P, Wang ZJ, Liu KJ. Polynomial model approach for resynchronization analysis of cell-cycle gene expression data. Bioinformatics. 2006 Apr 15;22(8):959-66. Epub 2006 Jan 24.
Rowicka	Rowicka M, Kudlicki A, Tu BP, Otwinowski Z. High-resolution timing of cell cycle-regulated gene expression. Proc Natl Acad Sci U S A. 2007 Oct 23;104(43):16892-7. Epub 2007 Sep 7.
Zhao	Zhao LP, Prentice R, Breeden L. Statistical modeling of large microarray data sets to identify stimulus-response profiles. Proc Natl Acad Sci U S A. 2001 May 8;98(10):5631-6.
LuGB	Lu Y, Mahony S, Benos PV, Rosenfeld R, Simon I, Breeden LL, Bar-Joseph Z. Combined analysis reveals a core set of cycling genes. Genome Biol. 2007;8(7):R146.
Pramila	Pramila T, Wu W, Miles S, Noble WS, Breeden LL. The Forkhead transcription factor Hcm1 regulates chromosome segregation genes and fills the S-phase gap in the transcriptional circuitry of the cell cycle. Genes Dev. 2006 Aug 15;20(16):2266-78.
MIPS	Mewes HW, Frishman D, Güldener U, Mannhaupt G, Mayer K, Mokrejs M, Morgenstern B, Münsterkötter M, Rudd S, Weil B. MIPS: a database for genomes and protein sequences. Nucleic Acids Res. 2002 Jan 1;30(1):31-4.
SGD	Cherry JM, Adler C, Ball C, Chervitz SA, Dwight SS, Hester ET, Jia Y, Juvik G, Roe T, Schroeder M, Weng S, Botstein D. SGD: Saccharomyces Genome Database. Nucleic Acids Res. 1998 Jan 1;26(1):73-9.

## Sheet: 59 uncharacterized genes
59 previous uncharacterized genes are annotated by our method as novel cell cycle-regulated genes. 68%(=40/59) are supported by previous studies. The references are listed at the bottom of this sheet.
1 means that our prediction is supported by a previous study.
Ahdesmaki	Cho	Jensen	Johansson	LiBio	LiJMB	LiYeast	LiScience	Luan	Lu	Qiu	Rowicka	Zhao	LuGB	Pramila	MIPS	SGD	# of studies that support our prediction	ORF	Gene Name	SGD description
		1		1		1	1	1			1	1	1	1			9	YBR078W	ECM33	GPI-anchored protein of unknown function, has a possible role in apical bud growth; GPI-anchoring on the plasma membrane crucial to function; phosphorylated in mitochondria; similar to Sps2p and Pst1p
1	1			1				1			1	1		1	1	1	9	YDR325W	YCG1	mitotic chromosome condensation; molecular_function unknown; Non-SMC subunit of the condensin complex (Smc2p-Smc4p-Ycs4p-Brn1p-Ycg1p); required for establishment and maintenance of chromosome condensation, chromosome segregation and for chromatin binding of the condensin complex
		1		1	1		1				1		1			1	7	YBR162C	TOS1	molecular_function unknown; Covalently-bound cell wall protein of unknown function; identified as a cell cycle regulated SBF target gene; deletion mutants are highly resistant to treatment with beta-1,3-glucanase; has sequence similarity to YJL171C
		1		1			1	1			1		1				6	YML101C	CUE4	Protein of unknown function; has a CUE domain that binds ubiquitin, which may facilitate intramolecular monoubiquitination
1	1				1			1			1						5	YIL169C	YIL169C	Putative protein of unknown function; serine/threonine rich and highly similar to YOL155C, a putative glucan alpha-1,4-glucosidase; transcript is induced in both high and low pH environments; YIL169C is a non-essential gene
					1	1			1						1	1	5	YLR035C	MLH2	molecular_function unknown; Protein involved in the mismatch repair of certain frameshift intermediates and involved in meiotic recombination; forms a complex with Mlh1p
				1							1		1	1		1	5	YDR251W	PAM1	predicted: cellcycle (329, 281); cellular bud; molecular_function unknown; Essential protein of unknown function; exhibits variable expression during colony morphogenesis; overexpression permits survival without protein phosphatase 2A, inhibits growth, and induces a filamentous phenotype
1								1	1	1		1					5	YBL029W	YBL029W	Non-essential protein of unknown function
					1	1						1				1	4	YJL160C	YJL160C	Putative protein of unknown function; member of the PIR (proteins with internal repeats) family of cell wall proteins; non-essential gene that is required for sporulation; mRNA is weakly cell cycle regulated, peaking in mitosis
					1	1					1					1	4	YOR382W	FIT2	molecular_function unknown; Mannoprotein that is incorporated into the cell wall via a glycosylphosphatidylinositol (GPI) anchor, involved in the retention of siderophore-iron in the cell wall
1								1				1	1				4	YJL105W	SET4	Protein of unknown function, contains a SET domain
1								1				1				1	4	YER158C	YER158C	molecular_function unknown; Protein of unknown function, has similarity to Afr1p; potentially phosphorylated by Cdc28p
								1			1	1				1	4	YNL087W	TCB2	molecular_function unknown; Bud-specific protein with a potential role in membrane trafficking; GFP-fusion protein migrates from the cell surface to intracellular vesicles near vacuole; contains 3 calcium and lipid binding domains; mRNA is targeted to the bud
					1			1	1	1							4	YER064C	YER064C	molecular_function unknown; Non-essential nuclear protein; null mutation has global effects on transcription
1				1							1			1			4	YHL048W	COS8	molecular_function unknown; Nuclear membrane protein, member of the DUP380 subfamily of conserved, often subtelomerically-encoded proteins; regulation suggests a potential role in the unfolded protein response
		1		1			1				1						4	YML053C	YML053C	Putative protein of unknown function; green fluorescent protein (GFP)-fusion protein localizes to the cytoplasm and the nucleus; YML053C is not an essential gene
					1								1	1			3	YGR161C	RTS3	molecular_function unknown; Putative component of the protein phosphatase type 2A complex
1				1											1		3	YFL014W	HSP12	molecular_function unknown; Plasma membrane localized protein that protects membranes from desiccation; induced by heat shock, oxidative stress, osmostress, stationary phase entry, glucose depletion, oleate and alcohol; regulated by the HOG and Ras-Pka pathways
								1				1				1	3	YLR368W	MDM30	molecular_function unknown; F-box protein; physically associates with mitochondria and is required for normal mitochondrial fusion in rich medium, during sporulation, and in mating cells; promotes ubiquitin-mediated degradation of Gal4p in some strains
	1								1				1				3	YFR017C	YFR017C	molecular_function unknown; Putative protein of unknown function; green fluorescent protein (GFP)-fusion protein localizes to the cytoplasm and is induced in response to the DNA-damaging agent MMS; YFR017C is not an essential gene
										1		1					2	YHR150W	PEX28	molecular_function unknown; Peroxisomal integral membrane peroxin, involved in the regulation of peroxisomal size, number and distribution; genetic interactions suggest that Pex28p and Pex29p act at steps upstream of those mediated by Pex30p, Pex31p, and Pex32p
1															1		2	YFR023W	PES4	molecular_function unknown; Poly(A) binding protein, suppressor of DNA polymerase epsilon mutation, similar to Mip6p
						1										1	2	YDR446W	ECM11	molecular_function unknown; Non-essential protein apparently involved in meiosis, GFP fusion protein is present in discrete clusters in the nucleus throughout mitosis; may be involved in maintaining chromatin structure
1																1	2	YOR299W	BUD7	cellular bud site selection; molecular_function unknown; Member of the ChAPs family of proteins (Chs5p-Arf1p-binding proteins: Bch1p, Bch2p, Bud7p, Chs6p), that forms the exomer complex with Chs5p to mediate export of specific cargo proteins, including Chs3p, from the Golgi to the plasma membrane
					1					1							2	YDR169C	STB3	molecular_function unknown; Protein that binds Sin3p in a two-hybrid assay
										1			1				2	YDR540C	IRC4	Putative protein of unknown function; null mutant displays increased levels of spontaneous Rad52p foci; green fluorescent protein (GFP)-fusion protein localizes to the cytoplasm and nucleus
			1							1							2	YHR087W	RTC3	Protein of unknown function involved in RNA metabolism; has structural similarity to SBDS, the human protein mutated in Shwachman-Diamond Syndrome (the yeast SBDS ortholog = SDO1); null mutation suppresses cdc13-1 temperature sensitivity
			1										1				2	YJL170C	ASG7	molecular_function unknown; Protein that regulates signaling from a G protein beta subunit Ste4p and its relocalization within the cell; specific to a-cells and induced by alpha-factor
											1	1					2	YNL336W	COS1	Protein of unknown function, member of the DUP380 subfamily of conserved, often subtelomerically-encoded proteins
										1	1						2	YNL338W	YNL338W	molecular_function unknown; Dubious open reading frame unlikely to encode a protein, based on available experimental and comparative sequence data; completely overlaps TEL14L-XC, which is Telomeric X element Core sequence on the left arm of Chromosome XIV
					1	1											2	YOL060C	MAM3	molecular_function unknown; Protein required for normal mitochondrial morphology, has similarity to hemolysins
									1	1							2	YPR196W	YPR196W	molecular_function unknown; Putative maltose activator
1																	1	YKR011C	TOS5	Putative protein of unknown function; green fluorescent protein (GFP)-fusion protein localizes to the nucleus
						1											1	YDR042C	YDR042C	Putative protein of unknown function; expression is increased in ssu72-ts69 mutant
																1	1	YLR110C	CCW12	molecular_function unknown; Cell wall mannoprotein, mutants are defective in mating and agglutination, expression is downregulated by alpha-factor
																1	1	YMR135C	GID8	traversing start control point of mitotic cell cycle; Protein of unknown function, involved in proteasome-dependent catabolite inactivation of fructose-1,6-bisphosphatase; contains LisH and CTLH domains, like Vid30p; dosage-dependent regulator of START
												1					1	YJR147W	HMS2	molecular_function unknown; Protein with similarity to heat shock transcription factors; overexpression suppresses the pseudohyphal filamentation defect of a diploid mep1 mep2 homozygous null mutant
										1							1	YMR204C	INP1	molecular_function unknown; Peripheral membrane protein of peroxisomes involved in peroxisomal inheritance
												1					1	YMR265C	YMR265C	Putative protein of unknown function
1																	1	YPR127W	YPR127W	Putative protein of unknown function; expression is activated by transcription factor YRM1/YOR172W; green fluorescent protein (GFP)-fusion protein localizes to both the cytoplasm and the nucleus
																	0	YBR162W-A	YSY6	molecular_function unknown; Protein whose expression suppresses a secretory pathway mutation in E. coli; has similarity to the mammalian RAMP4 protein involved in secretion
																	0	YER079W	YER079W	Putative protein of unknown function
																	0	YGR043C	NQM1	Protein of unknown function; transcription is repressed by Mot1p and induced by alpha-factor and during diauxic shift; null mutant non-quiescent cells exhibit reduced reproductive capacity
																	0	YGR052W	FMP48	Putative protein of unknown function; the authentic, non-tagged protein is detected in highly purified mitochondria in high-throughput studies; induced by treatment with 8-methoxypsoralen and UVA irradiation
																	0	YMR014W	BUD22	molecular_function unknown; Protein involved in bud-site selection; diploid mutants display a random budding pattern instead of the wild-type bipolar pattern
																	0	YOL159C	YOL159C	Soluble protein of unknown function; deletion mutants are viable and have elevated levels of Ty1 retrotransposition and Ty1 cDNA
																	0	YDR154C	YDR154C	molecular_function unknown; Dubious open reading frame unlikely to encode a functional protein, based on available experimental and comparative sequence data
																	0	YDR442W	YDR442W	molecular_function unknown; Dubious open reading frame unlikely to encode a functional protein, based on available experimental and comparative sequence data
																	0	YEL001C	IRC22	Putative protein of unknown function; green fluorescent protein (GFP)-fusion localizes to the ER; YEL001C is non-essential; null mutant displays increased levels of spontaneous Rad52p foci
																	0	YEL007W	YEL007W	molecular_function unknown; Putative protein with sequence similarity to S. pombe gti1+ (gluconate transport inducer 1)
																	0	YGR045C	YGR045C	molecular_function unknown; Dubious open reading frame unlikely to encode a protein, based on available experimental and comparative sequence data
																	0	YGR050C	YGR050C	molecular_function unknown; Dubious open reading frame unlikely to encode a protein, based on available experimental and comparative sequence data
																	0	YGR110W	YGR110W	Putative protein of unknown function; transcription is increased in response to genotoxic stress; plays a role in restricting Ty1 transposition
																	0	YHL029C	OCA5	molecular_function unknown; Cytoplasmic protein required for replication of Brome mosaic virus in S. cerevisiae, which is a model system for studying replication of positive-strand RNA viruses in their natural hosts
																	0	YKL072W	STB6	molecular_function unknown; Protein that binds Sin3p in a two-hybrid assay
																	0	YLR346C	YLR346C	Putative protein of unknown function found in mitochondria; expression is regulated by transcription factors involved in pleiotropic drug resistance, Pdr1p and Yrr1p; YLR346C is not an essential gene
																	0	YMR049C	ERB1	molecular_function unknown; Protein required for maturation of the 25S and 5.8S ribosomal RNAs; constituent of 66S pre-ribosomal particles; homologous to mammalian Bop1
																	0	YMR279C	YMR279C	Putative protein of unknown function; identified as a heat-induced gene in a high-throughout screen; YMR279C is not an essential gene
																	0	YNR018W	AIM38	Putative protein of unknown function; non-tagged protein is detected in purified mitochondria; null mutant displays decreased frequency of mitochondrial genome loss (petite formation) and severe growth defect in minimal glycerol media
Ahdesmaki	Ahdesmäki M, Lähdesmäki H, Pearson R, Huttunen H, Yli-Harja O. Robust detection of periodic time series measured from biological systems. BMC Bioinformatics. 2005 May 13;6:117.
Cho	Cho RJ, Campbell MJ, Winzeler EA, Steinmetz L, Conway A, Wodicka L, Wolfsberg TG, Gabrielian AE, Landsman D, Lockhart DJ, Davis RW. A genome-wide transcriptional analysis of the mitotic cell cycle. Mol Cell. 1998 Jul;2(1):65-73.
Jensen	Jensen LJ, Jensen TS, de Lichtenberg U, Brunak S, Bork P. Co-evolution of transcriptional and post-translational cell-cycle regulation. Nature. 2006 Oct 5;443(7111):594-7. Epub 2006 Sep 27.
Johansson	Johansson D, Lindgren P, Berglund A. A multivariate approach applied to microarray data for identification of genes with cell cycle-coupled transcription. Bioinformatics. 2003 Mar 1;19(4):467-73.
LiBio	de Lichtenberg U, Jensen LJ, Fausbøll A, Jensen TS, Bork P, Brunak S. Comparison of computational methods for the identification of cell cycle-regulated genes. Bioinformatics. 2005 Apr 1;21(7):1164-71. Epub 2004 Oct 28.
LiJMB	de Lichtenberg U, Jensen TS, Jensen LJ, Brunak S. Protein feature based identification of cell cycle regulated proteins in yeast. J Mol Biol. 2003 Jun 13;329(4):663-74.
LiYeast	de Lichtenberg U, Wernersson R, Jensen TS, Nielsen HB, Fausbøll A, Schmidt P, Hansen FB, Knudsen S, Brunak S. New weakly expressed cell cycle-regulated genes in yeast. Yeast. 2005 Nov;22(15):1191-201.
LiScience	de Lichtenberg U, Jensen LJ, Brunak S, Bork P. Dynamic complex formation during the yeast cell cycle. Science. 2005 Feb 4;307(5710):724-7.
Luan	Luan Y, Li H. Model-based methods for identifying periodically expressed genes based on time course microarray gene expression data. Bioinformatics. 2004 Feb 12;20(3):332-9.
Lu	Lu X, Zhang W, Qin ZS, Kwast KE, Liu JS. Statistical resynchronization and Bayesian detection of periodically expressed genes. Nucleic Acids Res. 2004 Jan 22;32(2):447-55.
Qiu	Qiu P, Wang ZJ, Liu KJ. Polynomial model approach for resynchronization analysis of cell-cycle gene expression data. Bioinformatics. 2006 Apr 15;22(8):959-66. Epub 2006 Jan 24.
Rowicka	Rowicka M, Kudlicki A, Tu BP, Otwinowski Z. High-resolution timing of cell cycle-regulated gene expression. Proc Natl Acad Sci U S A. 2007 Oct 23;104(43):16892-7. Epub 2007 Sep 7.
Zhao	Zhao LP, Prentice R, Breeden L. Statistical modeling of large microarray data sets to identify stimulus-response profiles. Proc Natl Acad Sci U S A. 2001 May 8;98(10):5631-6.
LuGB	Lu Y, Mahony S, Benos PV, Rosenfeld R, Simon I, Breeden LL, Bar-Joseph Z. Combined analysis reveals a core set of cycling genes. Genome Biol. 2007;8(7):R146.
Pramila	Pramila T, Wu W, Miles S, Noble WS, Breeden LL. The Forkhead transcription factor Hcm1 regulates chromosome segregation genes and fills the S-phase gap in the transcriptional circuitry of the cell cycle. Genes Dev. 2006 Aug 15;20(16):2266-78.
MIPS	Mewes HW, Frishman D, Güldener U, Mannhaupt G, Mayer K, Mokrejs M, Morgenstern B, Münsterkötter M, Rudd S, Weil B. MIPS: a database for genomes and protein sequences. Nucleic Acids Res. 2002 Jan 1;30(1):31-4.
SGD	Cherry JM, Adler C, Ball C, Chervitz SA, Dwight SS, Hester ET, Jia Y, Juvik G, Roe T, Schroeder M, Weng S, Botstein D. SGD: Saccharomyces Genome Database. Nucleic Acids Res. 1998 Jan 1;26(1):73-9.

## Sheet: Performance comparison
The known cell cycle TFs (according to the MIPS database) are colored red.
Jaccard similarity score=TP/(TP+FP+FN)	0.2927	0.2453	0.2439	0.2308	0.2
Algorithm(TP+FP,TP,FN)	Wu(17,12,24)	Tsai(30,13,23)	Anderson(15,10,26)	Cokus(12,9,27)	Cheng(42,13,23)
	Ace2	Ace2	Ace2	Ace2	Abf1
	Ash1	Bas1	Azf1	Bas1	Ash1
	Cin5	Dig1	Dig1	Fkh2	Bas1
	Cst6	Fhl1	Fkh1	Mbp1	Dal80
	Fkh1	Fkh1	Fkh2	Mcm1	Fkh2
	Fkh2	Fkh2	Mcm1	Ndd1	Fzf1
	Mbp1	Gal4	Mpb1	Spt2	Gat3
	Mcm1	Gat3	Ndd1	Ste12	Gcr2
	Ndd1	Haa1	Stb1	Swi4	Hap2
	Rlm1	Hap4	Ste12	Swi5	Hap3
	Stb1	Hir1	Swi4	Swi6	Hir1
	Ste12	Hir2	Swi6	Yox1	Hir2
	Stp1	Mbp1	Tec1		Hir3
	Swi4	Mcm1	Xbp1		Ifh1
	Swi5	Met31	Yox1		Kss1
	Swi6	Met4			Mbp1
	Tec1	Met18			Mcm1
		Mig1			Met32
		Mig2			Met4
		Msn2			Msn1
		Msn4			Ndd1
		Ndd1			Nrg1
		Stb1			Otu1
		Ste12			Pho2
		Swi4			Reb1
		Swi5			Rgm1
		Swi6			Rme1
		Tec1			Spt2
		Yap5			Srd1
		Yox1			Stp4
					Swi4
					Swi5
					Swi6
					Tbs1
					Tye7
					Uga3
					Upc2
					Yap7
					YER184C
					YGR067C
					Yox1
					YPR196W

## Sheet: Using other cell cycle datasets
TF is colored red if it is identified by all three datasets
Spellman alpha dataset (17 TFs)	Pramila alpha26 dataset (13 TFs)	Pramila alpha38 dataset (14 TFs)
ACE2		ACE2
ASH1		ASH1
CIN5
CST6
FKH1	FKH1	FKH1
FKH2	FKH2	FKH2
MBP1	MBP1	MBP1
MCM1	MCM1	MCM1
NDD1	NDD1	NDD1
RLM1	RLM1	RLM1
STB1	STB1	STB1
STE12	STE12	STE12
STP1
SWI4	SWI4	SWI4
SWI5	SWI5	SWI5
SWI6	SWI6	SWI6
TEC1	TEC1	TEC1
	YOX1
